# Supplementary material for: Polymer-free corticosteroid dimer implants for controlled and sustained drug delivery
Source: Nat Commun. 2021 May 17;12:2875. doi: 10.1038/s41467-021-23232-7 (PMC8129133; doi:10.1038/s41467-021-23232-7)
Supplement: Supplementary file 3 — Source Data [file 41467_2021_23232_MOESM3_ESM.zip]

Archive with 4 entries (4 files):
- Source Data/desktop.ini
- Source Data/MATLAB script for Figure 11a.txt
- Source Data/MATLAB script for Figure 11b.txt
- Source Data/Raw data.xlsx
