# Supplementary material for: Polymer-free corticosteroid dimer implants for controlled and sustained drug delivery
Source: Nat Commun. 2021 May 17;12:2875. doi: 10.1038/s41467-021-23232-7 (PMC8129133; doi:10.1038/s41467-021-23232-7)
Supplement: Supplementary file 3 — Source Data [file 41467_2021_23232_MOESM3_ESM.zip › Source Data/MATLAB script for Figure 11b.txt]

% This program generates the suplememt Figure 5(b) 
% Leonid Kalachev 
% 03/04/2021

clear;

% Originally supplied data: 
% diameters measured at various days.

XX1=[71.94
80.30
83.05
99.99
86.79
101.43
116.40
84.89];

XX2=[90.18
66.10
74.39
80.46
84.98
58.84
82.44
84.41];

XX3=[77.98
58.21
73.62
66.12
67.29
54.07
65.40
64.89];

XX4=[43.88
50.55
44.52
60.85
49.60
50.03
42.29
71.40];

% Times and data means:

TTmean=[0;35;76;128];
XXmean=[mean(XX1);mean(XX2);mean(XX3);mean(XX4)];

TT=[0*ones(8,1);35*ones(8,1);76*ones(8,1);128*ones(8,1)];
XX=[XX1;XX2;XX3;XX4];

% Times and data formatted for analysis:

diam1 = XX;
time1 = TT;

% Define the design matrix X, and regresses X on T using the "\"
% function to compute the parameter estimates in "coef".  The
% predicted X's are then calculated by multiplying T by the coef
% vector, and the regression line can then be plotted together 
% with the data. 

X = [ones(size(time1)) time1];
fit.coef = X\diam1;
fit.yhat = X*fit.coef;

% Confidence and prediction bands:

n = length(diam1);                       % Calculates the sample size
fit.resid = diam1-fit.yhat;              % Calculate the residuals
fit.mse = sum(fit.resid.^2)/(n-2);      % Computes the mean squared error
xbar = mean(time1);                       % Computes the mean of the x's
fit.seb1 = sqrt(fit.mse/sum((time1-xbar).^2)); % Computes the SE(beta1).
fit.seb0 = sqrt(fit.mse*(1/n + xbar^2/...    % Computes the SE(beta0).
  sum((time1-xbar).^2)));

b0 = fit.coef(1);                      % Parameter estimate for b0
b1 = fit.coef(2);                      % Parameter estimate for b1
df = n-2;                              % Computes degrees of freedom
tstar = tinv(0.975,df);                % Computes t* critical value
b0ci = [b0-tstar*fit.seb0 b0+tstar*fit.seb0];      % CI for b0
b1ci = [b1-tstar*fit.seb1 b1+tstar*fit.seb1];      % CI for b1

out = regstats(diam1,time1);              % Regresses diameter on time
out.tstat                              % Prints t-test statistics

xh = 0:0.1:700;                        % xh vector from 10 to 15 by 0.1
yhath = b0+b1*xh;                      % Predicted values at xh
sxx = sum((time1-mean(time1)).^2);         % Total age variance (SS age)
moec = tstar*sqrt(fit.mse*(1/n + ...   % Computes margins of error for 95%
       (xh-mean(time1)).^2/sxx));        %   confidence intervals for E(yh)
moep = tstar*sqrt(fit.mse*(1 + 1/n +...% Computes margins of error for 95%
       (xh-mean(time1)).^2/sxx));        %   prediction intervals for yh
ci_mean = [yhath-moec;yhath+moec]';    % Confidence intervals for E(yh)
pi_yh = [yhath-moep;yhath+moep]';      % Prediction intervals for yh

%%%%%%%%%%%%%%%%%%%%%%%%%%%%%%%%%
% Plotting the figure
%%%%%%%%%%%%%%%%%%%%%%%%%%%%%%%%%

figure(200)
h = plot(TTmean,XXmean,'r*',time1,diam1,'bo',xh,yhath,...    % Plots prevalence vs. age with fit,
         xh,ci_mean(:,1),'r--',...     %   lower confidence band for E(yh),
         xh,ci_mean(:,2),'r--',...     %   upper confidence band for E(yh),
         xh,pi_yh(:,1),'m-.',...       %   lower prediction band for yh, &
         xh,pi_yh(:,2),'m-.')          %   upper prediction band for yh
legend(h([2,3,4,6,1]),'Data','Fitted Line', ...   % Puts legend in lower LH corner (SW),
    'Confidence Bands', ...            %   with 3 text strings corresponding
    'Prediction Bands','Means','Location', ... %   to 2nd, 3rd, & 5th plot types
    'northeast');

hold on

xlim([0 700])    % X-axis plotting limits
ylim([0 150])    % Y-axis plotting limits

xlabel('Time (days)')
ylabel('Diameter (\mum)')

title('32G \times 6mm: time dependent diameter of drug delivery device')

hold off
