# Supplementary material for: Polymer-free corticosteroid dimer implants for controlled and sustained drug delivery
Source: Nat Commun. 2021 May 17;12:2875. doi: 10.1038/s41467-021-23232-7 (PMC8129133; doi:10.1038/s41467-021-23232-7)
Supplement: Supplementary file 3 — Source Data [file 41467_2021_23232_MOESM3_ESM.zip › Source Data/Raw data.xlsx]

## Sheet: Fig 2c
Flexural Modulus (GPa)
2.4544
2.6808
3.2097
3.2891
3.0072

## Sheet: Fig 4b
	100% FBS
		Day 1	Day 3	Day 7	Day 10	Day 14	Day 17	Day 21	Day 24	Day 28	Day 31	Day 35
	Cumulative Dex (%)	1.59161	6.11758	11.0728	15.5988	21.121	25.647	29.801	34.9909	41.4034	49.4773	52.6617
		1.87781	9.15537	13.4053	21.3641	26.3045	33.5181	39.0609	43.2184	49.762	56.7854	62.4128
		1.2465	4.63816	9.58598	19.2869	23.662	29.9552	33.8825	37.2582	42.6185	48.4076	52.0786
	1% FBS
		Day 1	Day 3	Day 7	Day 10	Day 14	Day 17	Day 21	Day 24	Day 28	Day 31	Day 35
	Cumulative Dex (%)	0.0325554	0.105987	0.352427	0.517661	0.812463	0.940101	1.22224	1.37268	1.57677	1.77783	1.9524
		0.0366276	0.120472	0.436983	0.588767	0.957559	1.06954	1.43633	1.56292	1.84228	2.05488	2.46
		0.0447218	0.129457	0.382939	0.509332	0.852066	1.03774	1.41732	1.61152	1.92687	2.11678	2.48184
	PBS
		Day 1	Day 7	Day 10	Day 14	Day 17	Day 21	Day 24	Day 28	Day 31	Day 35
	Cumulative Dex (%)	0.0267621	0.0628858	0.0749749	0.0925746	0.103402	0.118302	0.13402	0.14892	0.159372	0.173231
		0.0111474	0.0340597	0.0384221	0.0523084	0.056567	0.0736488	0.0819328	0.0894283	0.107029	0.116143
		0.0155159	0.0381057	0.0487542	0.061977	0.0667414	0.0916892	0.0988548	0.112727	0.123765	0.134348

## Sheet: Fig 4d
		100% FBS							3.6% BSA
		Day 1	Day 3	Day 7	Day 10	Day 14			Day 1	Day 3	Day 7	Day 10	Day 14
	Cumulative Dex (%)	0.878227	2.87441	8.51952	11.9746	17.2785		Cumulative Dex (%)	0.115998	0.314799	0.945426	1.41193	2.11442
		0.906926	3.78961	9.93117	13.7995	20.5825			0.116186	0.320604	0.954694	1.4225	2.04994
		1.39252	4.5832	12.0813	17.2993	27.6603			0.126565	0.339627	1.08009	1.5649	2.35991
		Day 1	Day 3	Day 7	Day 10	Day 14			0.0851976	0.269595	0.861643	1.23494	1.82203
	Cumulative Dex-TEG (%)	0	0	0.0409893	0.0592424	0.0959618			0.0821701	0.249065	0.830407	1.21764	1.8082
		0	0.019659	0.0576858	0.0647143	0.0824895			0.0876775	0.263195	0.907999	1.32114	1.96776
		0	0.0245645	0.0545848	0.0545848	0.0793098			Day 1	Day 3	Day 7	Day 10	Day 14
		Day 1	Day 3	Day 7	Day 10	Day 14		Cumulative Dex-TEG (%)	0.0038779	0.0221381	0.083975	0.180454	0.277075
	Cumulative Dex-TEG-Dex (%)	0.0449751	0.105257	0.215706	0.294663	0.387169			0.000233451	0.021554	0.0784872	0.137683	0.213577
		0.0480389	0.160347	0.284984	0.380881	0.492803			0	0.0327833	0.0896045	0.148346	0.252252
		0.0679644	0.183508	0.363699	0.496793	0.678513			0	0.0217682	0.0941497	0.164769	0.223094
									0	0.0264126	0.100711	0.17568	0.250846
									0.0064751	0.0251682	0.117508	0.199743	0.280457
									Day 1	Day 3	Day 7	Day 10	Day 14
								Cumulative Dex-TEG-Dex (%)	0.271755	0.505442	0.685002	0.891793	1.12634
									0.252506	0.476815	0.67992	0.888473	1.11773
									0.324135	0.608982	0.898616	1.17924	1.43201
									0.242379	0.438784	0.619151	0.823246	0.980668
									0.25864	0.475006	0.659655	0.872699	1.06316
									0.272984	0.497864	0.721216	0.9318	1.10208

## Sheet: Fig 4e
	23G x 6 mm - Cumulative Dex Release, ng										30G x 6 mm - Cumulative Dex Release, ng
	Day 3	Day 8	Day 10	Day 14	Day 17	Day 21	Day 24	Day 28			Day 3	Day 8	Day 10	Day 14	Day 17	Day 21	Day 24	Day 28
	3729.09	7366.47	9158.12	11851.6	14384.8	17889.3	20231	22513.2			3437.65	7053.3	7909.95	9732.58	11350.1	13690.1	15132.4	17080.4
	2929.83	5713.7	7456.22	10258.3	12536.9	15640.7	17190.3	19328.3			3035.8	6157.33	7094.85	9343.08	11189.7	13583.2	14970.6	16856.9
	3290.92	5752.02	6722.99	8632.68	10299.9	12427.1	13784.7	15619.7			2955.67	6454.99	7391.21	9295.87	10651.5	12649.1	13925.3	15635.6
	3423.46	6286.74	8377.04	12053.8	14655.1	17536.8	19329.4	21703.4			2307.19	5803.26	6693.85	8576.11	10149.3	12021.1	13373.6	15175.3
	3390.39	6353.56	7947.05	11294.2	13823.2	17079.1	19335.2	22527.4			3016.47	6543.46	7620.8	9731.17	11503.7	14305	15759.2	17376.1
	4152.03	6670.93	8287.22	11036.1	13226.3	15733.3	17491.8	19996.6		AVG	2950.56	6402.47	7342.13	9335.76	10968.9	13249.7	14632.2	16424.9
AVG	3485.95	6357.24	7991.44	10854.5	13154.4	16051	17893.7	20281.4		S.D.	407.068	465.123	470.081	472.369	559.608	906.789	964.2	962.472
S.D.	415.481	616.825	836.028	1261.01	1596.73	2002.29	2329.9	2637.01			30G x 6 mm - Cumulative Dex Release, %
	23G x 6 mm - Cumulative Dex Release, %									AVG	4.68342	10.1626	11.6542	14.8187	17.4109	21.0313	23.2257	26.0712
AVG	1.00171	1.82679	2.29639	3.1191	3.77999	4.61237	5.14187	5.828		S.D.	1.35361	2.68451	3.0524	3.83743	4.51015	5.53181	6.09392	6.79523
S.D.	0.423062	0.761093	0.960949	1.3147	1.5988	1.95537	2.18828	2.47995

## Sheet: Fig 4f
	time (h)	0	0.5	1	2	3	4	5	6	24
	Dex (ng/ml)		768.804	1818.13	3231.24	4724.24	5178.34	5825.18	5925.39	6844.85
			847.325	1963.09	4107.6	5534.43	6638.12	7597.67	8128.1	10073.6
			970.872	1685.8	3271.32	4179.26	5088.01	5691.47	6386.36	7294.57
	time (h)	0	0.5	1	2	3	4	5	6	24
	Dex-TEG (ng/ml)		721.452	1249.05	1579.09	1408.1	1098.86	709.899	471.516	0
			605.534	1435.83	2119.4	1867.92	1520.17	969.848	798.474	0
			765.74	1276.39	1853.67	1635.32	1291.8	957.139	702.967	0
	time (h)	0	0.5	1	2	3	4	5	6	24
	Dex-TEG-Dex (ng/ml)	8904.6	7215.95	5359.02	2692.08	1327.43	658.172	271.806	51.6222	0
		12808.3	9829.58	7447.63	4406.52	2230.11	1181.11	583.965	448.092	0
		10692.9	8828.65	6811.81	3872.43	1843.05	1053.6	777.67	508.015	0

## Sheet: Fig 4g
		100% FBS
		0 h	0.5 h	1 h	2 h	3 h	4 h	5 h	6 h	24 h
	Dex-TEG-Dex (ng/ml)	8904.6	7215.95	5359.02	2692.08	1327.43	658.172	271.806	51.6222
		12808.3	9829.58	7447.63	4406.52	2230.11	1181.11	583.965	448.092
		10692.9	8828.65	6811.81	3872.43	1843.05	1053.6	777.67	508.015
		100% FBS + Pefabloc
		0 h	0.5 h	1 h	2 h	3 h	4 h	5 h	6 h	24 h
	Dex-TEG-Dex (ng/ml)	9696.84	9639.71	9646.33	9053.36	9138.02	8469.46	8230.46	7196.79	1658.4
		12099.7	11685.5	10767.8	10983.1	9847	9930.96	9376.67	9318.49	3777.67
		11672.9	12342.5	11272.6	10167.5	8269.83	8280.63	8546.8	8262.17	3129.31

## Sheet: Fig 4h
		Dex from Degraded Dex-TEG-Dex (nM)									Dex (nM)
		0.05	0.1	0.5	1	5	10	100			0.05	0.1	0.5	1	5	10	100
	% Activity	133.558	71.3114	92.9085	74.2277	59.7523	60.4867	63.8812		% Activity	141.656	118.297	96.2608	66.0291	74.5867	69.0419	42.8829
		95.0501	70.9742	70.9283	63.2323	37.6938	37.8378	16.4918			109.122	90.4274	65.6415	45.7781	37.7344	28.9529	13.3759
		109.866	72.6807	94.2631	72.6455	27.4985	31.8111	17.828			86.183	82.4855	103.039	57.9214	56.7682	33.8692	14.8947

## Sheet: Fig 5a
	Cumulative Pred Release (ng)
Day	1	3	7	14
	4849.98	9969.33	27879.9	55975.8
	3117.45	8304.4	24662.5	47712.1
	2848.01	8589.91	25461.4	52962.2
avg	3605.15	8954.55	26001.3	52216.7
s.d.	1086.44	890.348	1675.28	4181.95
	Cumulative Pred Release (%)
avg	0.376465	0.935073	2.71517	5.4527
s.d.	0.119829	0.1335	0.328615	0.70908

## Sheet: Fig 5b
	Cumulative TA Release (ng)
	Day 1	Day 3	Day 7	Day 10	Day 14
	466.449	5664.02	17725.1	24788.4	34850.4
	633.038	5830.61	19357.6	27087.4	35017
	2645.43	10508.4	24968.3	33297.8	40361.2
	1085.91	8884.74	25864.5	37315.9	49853.3
	582.444	7887.68	7887.68	18944.2	32172.6
avg	1082.66	7755.1	19160.6	28286.8	38450.9
s.d.	904.76	2058.56	7208.51	7204.09	7032.69
	Cumulative TA Release (%)
avg.	0.133669	0.957473	2.36564	3.49239	4.74729
s.d.	0.11538	0.327748	1.0264	1.16655	1.34411

## Sheet: Fig 5c
	Cumulative HC Release (ng)
	Day 1	Day 3	Day 7	Day 11	Day 14
	3582.46	8019.98	21489.2	36020.1	45741.7
	3140.26	7816.75	20555.9	33028.2	40347.4
	2450.67	5925.61	15454.8	24138.4	29842.2
avg	3057.8	7254.11	19166.6	31062.2	38643.8
s.d.	570.38	1155	3248.23	6180	8085.53
	Cumulative HC Release (%)
avg	0.506512	1.20162	3.17488	5.14533	6.40119
s.d.	0.114228	0.244537	0.671884	1.21377	1.5659

[truncated: 19 more sheets: Fig 5d, Fig 5e, Fig 5f, Fig 5g, Fig 5h, Fig 6a, Fig 6b, Fig 6c, Fig 7d, Fig 7e, Fig 8b, Fig 8c, Fig 8d, Fig 8e, Fig 9b, Supp Fig 5, Supp Fig 7, Supp Fig 8, Supp Fig 13]
